# Supplementary material for: Serine phosphorylation regulates the P-type potassium pump KdpFABC
Source: eLife. 2020 Sep 21;9:e55480. doi: 10.7554/eLife.55480 (PMC7535926; doi:10.7554/eLife.55480)
Supplement: Figure 3—source data 1. [file elife-55480-fig3-data1.txt.zip › Figure_3source_data.txt]

Figure 3a
WT	KdpA-R400A	KdpB-D302A	KdpB-D583A	KdpA-E370A	KdpA-R400A/T401A	KdpB-D300/302/A	KdpA-S517A	KdpB-D300A	KdpB-K586A	KdpB-D307A	KdpA-R493A
11.02	1.08	0.56	0.24	0.18	0.39	0.3	0.28	0.1	0.08	0.06	0.21
Figure 3b
WT	KdpA-R400A	KdpB-D302A	KdpB-D583A	KdpA-E370A	KdpA-R400A/T401A	KdpB-D300/302/A	KdpA-S517A	KdpB-D300A	KdpB-K586A	KdpB-D307A	KdpA-R493A
1.2	37.56	45.13	52.63	59.77	60.3	66.27	67.06	68.29	70.47	72.74	73.54
Figure 3c
	ctrl	ctrl	LPP treated	LPP treated
WT	10.407	10.51	9.89	10.438
KdpA-E370A	0.0643	0.1528	4.0361	4.0441
KdpA-D300/302	0.0884	0.1367	2.9668	2.613
KdpA-S517A	0.1286	0.0804	2.5246	2.7095
KdpA-R400A/T401A	0.1126	0.1045	1.6884	1.5276
KdpB-D583A	0.1126	0.0965	0.796	0.6271
KdpB-K586A	0.0241	0.0402	0.0563	0.0804
KdpB-D307A	0.0241	0.201	0.1126	0.1367
