# Supplementary material for: Serine phosphorylation regulates the P-type potassium pump KdpFABC
Source: eLife. 2020 Sep 21;9:e55480. doi: 10.7554/eLife.55480 (PMC7535926; doi:10.7554/eLife.55480)
Supplement: Figure 4—source data 1. [file elife-55480-fig4-data1.txt.zip › Figure_4source_data.txt]

Figure 4a
	Untreated	Untreated	LPP-treated	LPP-treated
Ctrl.	12.225624	11.387052	12.09618	11.231076
20 mM K+	7.063944	6.862944	11.261628	11.615388
Figure 4b
	Untreated
Ctrl.	1.2
20 mM K+	26.9
Figure 4c
	Untreated	Untreated	Untreated	LPP-treated	LPP-treated	LPP-treated
0 min ctrl	10.0907	9.2189	9.2866	9.8724	10.0189	9.5934
0 min shock	7.8977	8.1444	8.3259	8.8529	9.0764	9.3322
						
10 min ctrl	10.2249	9.9567	9.693	9.7813	10.1132	9.4108
10 min shock	7.1584	7.6298	7.6866	8.1927	8.2383	8.5026
						
90 min ctrl	9.5015	9.8131	9.5753	9.9397	10.5854	9.9962
90 min shock	2.4188	2.6432	2.61	6.5402	6.7494	6.4814
Figure 4d
	Un-treated	LPP-treated
0 min ctrl	7.34	2.9
0 min shock	17.64	3.7
		
10 min ctrl	7.5	8.2
10 min shock	27.12	5.6
		
90 min ctrl	8.32	1.53
90 min shock	78.86	19.5
Figure 4e
	Untreated	Untreated	Untreated	LPP-treated	LPP-treated	LPP-treated
No Shock	9.5012	8.9193	9.0338	10.234	10.052	10.468
0 min	8.5037	8.4738	8.3694	9.9442	9.8175	10.055
20 min	6.4554	6.2347	6.3247	8.9187	8.8931	8.7318
60 min	5.813	5.6896	5.6456	8.9236	8.9946	8.752
Figure 4f
	Un-treated	LPP-treated
No Shock	19.87	
0 min	23.79	
20 min	38.93	
60 min	40.98	
Figure 4g
ATPase	Mass Spec	
9.15	13.75
10.25	5.75
8.45	17.7
9.94	13.83
6.34	25.9
8.85	20.2
5.72	15.5
8.89	6.8
9.63	5.1
10.17	1.53
2.56	26.7
6.59	19.5
9.53	10.4
9.83	2.9
8.12	21.6
9.09	3.7
9.96	4.3
9.77	8.2
7.49	17.3
8.31	5.6
Figure 4h
ATPase	Phos-tag
2.19	10.32
5.68	6.31
3.06	8.72
5.76	5.28
9.31	2.58
8.71	3.09
6.6	5.06
6.2	5.33
10.5	0.98
10.11	1.01
8.51	3.53
9.06	1.99
9.8	0.95
9.69	0.72
9.66	2.29
9.64	1.23
2.92	10.25
Figure 4i
Mass Spec	Phos-tag
13.75	0.4
5.75	0.28
17.7	0.45
13.83	0.32
25.9	0.74
20.2	0.44
15.5	0.66
6.8	0.39
5.1	0.26
1.53	0.23
26.7	0.84
19.5	0.53
10.4	0.27
2.9	0.22
21.6	0.4
3.7	0.2
4.3	0.22
8.2	0.23
17.3	0.46
5.6	0.31
