# Supplementary material for: Serine phosphorylation regulates the P-type potassium pump KdpFABC
Source: eLife. 2020 Sep 21;9:e55480. doi: 10.7554/eLife.55480 (PMC7535926; doi:10.7554/eLife.55480)
Supplement: Figure 5—source data 1. [file elife-55480-fig5-data1.txt.zip]

Archive with 1 entries (1 files):
- Figure_5source_data.txt
