# Supplementary material for: Serine phosphorylation regulates the P-type potassium pump KdpFABC
Source: eLife. 2020 Sep 21;9:e55480. doi: 10.7554/eLife.55480 (PMC7535926; doi:10.7554/eLife.55480)
Supplement: Figure 5—source data 1. [file elife-55480-fig5-data1.txt.zip › Figure_5source_data.txt]

Figure 5a
time (sec)	Q116R RT 0K	Q116R RT 0K	Q116R RT 0K	S162A RT 0K	S162A RT 0K	S162A RT 0K	E161Q RT 0K	E161Q RT 0K	E161Q RT 0K	S162D RT 0K	S162D RT 0K	S162D RT 0K
0	26992	33035	27822	6390	10651	7550	31699	33236	44247	30380	25116	32694
15	33924	33263	25490	5325	9243	5042	32714	31948	38850	23266	24954	20651
30	28697	30510	26838	8209	7080	6329	33355	31709	36372	20736	22730	19621
60	25180	27128	28483	7774	8289	10711	34539	33209	38583	25415	25982	23104
120	27468	31575	29516	9112	9917	9133	35534	37573	37791	22921	24824	26621
Figure 5b
time (sec)	Q116R RT 10K	Q116R RT 10K	Q116R RT 10K	S162A RT 10K	S162A RT 10K	S162A RT 10K	E161Q RT 10K	E161Q RT 10K	E161Q RT 10K	S162D RT 10K	S162D RT 10K	S162D RT 10K
0	47937	47044	51023	18425	19854	18855	64998	68898	68297	54613	61616	60251
15	34415	37226	39507	18300	20766	22911	61151	82813	65230	66924	59176	51375
30	29214	32028	25726	8621	22160	9918	62625	60781	68970	53757	58819	61579
60	16895	18341	21979	3035	9890	6935	62497	54511	72676	49643	56100	53849
120	11650	12348	10964	2262	5851	8712	56548	61656	62586	45177	49922	54102
Figure 5c
	0K	0K	0K	0K	0K	0K	0K	0K	0K	0K	0K	0K	0K	0K	0K	0K	0K	0K	0K	0K	0K	0K	0K	0K	0K	0K	0K	0K	0K	0K	0K	0K	0K	0K	0K	0K	0K	0K	0K	0K	0K	0K	0K	0K	0K	0K	0K	0K	0K	0K	0K	0K	0K	0K	0K	0K	0K	0K	0K	0K	0K	0K	0K	0K	0K	0K	0K	0K	0K	0K	10K	10K	10K	10K	10K	10K	10K	10K	10K	10K	10K	10K	10K	10K	10K	10K	10K	10K	10K	10K	10K	10K	10K	10K	10K	10K	10K	10K	10K	10K	10K	10K	10K	10K	10K	10K	10K	10K	10K	10K	10K	10K	10K	10K	10K	10K	10K	10K	10K	10K	10K	10K	10K	10K	10K	10K	10K	10K	10K	10K	10K	10K	10K	10K	10K	10K	10K	10K	10K	10K
Q116R	0.840121	0.828738	0.824184	0.790033	0.767265	0.798381	0.796104	0.776372	0.794586	0.713382	0.717177	0.676954	0.824184	0.817354	0.74981	0.757954	0.704928	0.706488	0.745477	0.784467	0.823456	0.77199	0.759513	0.769651	0.77121	0.779008	0.80942	0.776669	0.760293	0.786026	1.330898	0.994259	1.02166	0.900313	0.900313	0.908142	0.974687	0.98643	1.02166	0.9238	0.955115	0.970772	0.927714	0.966858	0.868998	0.74965	0.929071	0.774293	0.955466	0.93584	0.705054	0.800272	0.854102	0.745077	0.69585	0.753688	0.793919	0.763782	0.885722	0.824589	0.926966	0.923902	0.99285								1.092128	1.077447	1.069787	0.951064	0.90766	0.944043	0.969574	0.983617	0.980426	0.813191	0.823404	0.815106	0.762766	0.759574	0.739787	0.562826	0.533295	0.524609	0.76397	0.684334	0.714704	0.815936	0.842932	0.894898	0.73495	0.730901	0.757896	0.642491	0.650589	0.757896	0.739674	0.770719	0.938091	0.735019	0.721109	0.783086	0.87619	0.889286	0.82381	0.752632	0.716447	0.698026	0.950223	1.016883	0.897941	0.980969	0.951125	0.843426																						
S162D/Q116R	0.85334	0.849426	0.876827	0.9238	0.947286	1.013831	0.904228	0.904228	0.966858	0.845511	0.876827	1.006002	1.115605	1.088205	0.955115	0.850242	0.69395	0.918946	0.639022	0.68914	0.561381	0.563904	0.623108	0.530799	0.702827	0.719662	0.634212	0.628779	0.68528	0.738634	1.057532	1.059972	1.217321																																						0.736975	0.786241	0.801764	0.784892	0.756546	0.798389	0.738324	0.755197	0.761945	0.526411	0.525061	0.552056	0.682984	0.714029	0.805813	0.839004	0.948083	0.926822	0.866572	1.130596	1.152816	1.062716	1.04974	1.165225																																														
S162A/Q116R	0.134328	0.130534	0.129775	0.113079	0.116873	0.118391	0.103213	0.099418	0.100177	0.097141	0.0979	0.096382	0.092588	0.093347	0.081204	0.03587	0.03743	0.03743	0.039769	0.040549	0.039769	0.039769	0.038989	0.038989	0.03665	0.03665	0.039769	0.03743	0.038989	0.03587	0.176148	0.172234	0.164405	0.148747	0.13309	0.129175	0.09786	0.09786	0.113518	0.093946	0.090031	0.093946	0.090031	0.086117	0.082203	0.137961	0.264473	0.172402	0.10634	0.222669	0.097938	0.191968	0.158448	0.13615	0.179053	0.194344	0.266255	0.218779	0.24268	0.219403	0.096067	0.098519	0.086415	0.436674	0.492783	0.445212					0.21766	0.236809	0.243191	0.307021	0.301915	0.301915	0.298723	0.297447	0.303191	0.299362	0.292979	0.300638	0.284681	0.284681	0.255319	0.28315	0.262305	0.279676	0.254432	0.23351	0.225412	0.195717	0.195717	0.20584	0.190318	0.195717	0.206515	0.203815	0.213264	0.219338	0.207865	0.207865	0.194367	0.275339	0.297597	0.282037	0.286905	0.304762	0.278571	0.217763	0.240132	0.235526	0.398649	0.556802	0.507134	0.36981	0.381488	0.363322	0.532288	0.601609	0.586755																			
D307A/Q116R	0.005844	0.006678	0.006754	0.006906	0.006754	0.006754	0.006754	0.006603	0.006375	0.006071	0.005995	0.005844	0.005844	0.005692	0.005692	0.009357	0.009279	0.009357	0.009201	0.009124	0.009201	0.009435	0.009357	0.009357	0.009046	0.009201	0.009046	0.00889	0.008812	0.008578	0.011338	0.014096	0.015169																																						0.000894	0.000894	0.001021	0.001085	0.001021	0.001021	0.000957	0.000957	0.001149	0.001021	0.001021	0.000957	0.001021	0.001085	0.000957	0.003822	0.003822	0.003995	0.0025	0.002143	0.002857	0.005461	0.005658	0.005592	0.10522	0.094079	0.103982																																											
Figure 5d
	D307A ADP 10K	D307A ADP 10K	D307A ADP 10K	S162A ADP  0K	S162A ADP  0K	S162A ADP  0K	E161Q ADP 0K	E161Q ADP 0K	E161Q ADP 0K	S162D ADP 0K	S162D ADP 0K	S162D ADP 0K
0	8.5	7.6	8.4	43	48.6	47.4	74.1	97.4	87.9	104	85.4	84.8
20	6.5	6.9	3.4	4.7	18.1	3.1	79.4	76.5	91.9	12.9	6.8	11.6
60	7.8	3.1	3.4	6.6	15.5	6.6	61.1	83.3	87	3.4	4.2	2.7
120	6.1	4.1	9.3	13.5	16.1	6.1	65.8	85.7	79.3	1.1	12	7.7
