# Supplementary material for: Serine phosphorylation regulates the P-type potassium pump KdpFABC
Source: eLife. 2020 Sep 21;9:e55480. doi: 10.7554/eLife.55480 (PMC7535926; doi:10.7554/eLife.55480)
Supplement: Figure 5—figure supplement 1—source data 1. [file elife-55480-fig5-figsupp1-data1.txt.zip › Figure_5_suppl_1source_data.txt]

	control	control	control	LPP treated	LPP treated	LPP treated
Q116R	1.84	2.22	1.87	5.2	5.29	5.89
S162A/Q116R	4.4	4.24	4.2	4.17	4.14	4.16
E161Q/S162A/Q116R	0.04	0.02	0.04	0.05	0.05	0.02
S162D/Q116R	0.12	0.1	0.14	0.11	0.09	0.08
D307A/Q116R	0.04	0.02	0.04	0.05	0.05	0.03
