# Supplementary material for: Serine phosphorylation regulates the P-type potassium pump KdpFABC
Source: eLife. 2020 Sep 21;9:e55480. doi: 10.7554/eLife.55480 (PMC7535926; doi:10.7554/eLife.55480)
Supplement: Figure 5—figure supplement 2—source data 1. [file elife-55480-fig5-figsupp2-data1.txt.zip › Figure_5_suppl_2source_data.txt]

Figure 5-fig suppl 2a
	Q116R 0K	Q116R 0K	Q116R 0K	S162A 0K	S162A 0K	S162A 0K	E161Q 0K	E161Q 0K	E161Q 0K	D307A 0K	D307A 0K	D307A 0K
0	11.07	10.92	10.86	1.77	1.72	1.71	12.13	13.66	13.44	0.077	0.088	0.089
15	10.41	10.11	10.52	1.49	1.54	1.56	12.91	13.15	12.72	0.091	0.089	0.089
30	10.49	10.23	10.47	1.36	1.31	1.32	11.84	11.6	12.15	0.089	0.087	0.084
60	9.4	9.45	8.92	1.28	1.29	1.27	13.98	14.59	14.46	0.08	0.079	0.077
120	10.86	10.77	9.88	1.22	1.23	1.07	14.32	13.05	13.65	0.077	0.075	0.075
Figure 5-fig suppl 2b
	Q116R 10K	Q116R 10K	Q116R 10K	S162A 10K	S162A 10K	S162A 10K	E161Q 10K	E161Q 10K	E161Q 10K	D307A 10K	D307A 10K	D307A 10K
0	17.11	16.88	16.76	3.41	3.71	3.81	14.46	16.22	16.43	0.014	0.014	0.016
15	14.9	14.22	14.79	4.81	4.73	4.73	16.11	16.01	16.06	0.017	0.016	0.016
30	15.19	15.41	15.36	4.68	4.66	4.75	16.16	16.24	16.18	0.015	0.015	0.018
60	12.74	12.9	12.77	4.69	4.59	4.71	14.96	14.79	15.18	0.016	0.016	0.015
120	11.95	11.9	11.59	4.46	4.46	4	15.6	15.65	14.95	0.016	0.017	0.015
