# Supplementary material for: Serine phosphorylation regulates the P-type potassium pump KdpFABC
Source: eLife. 2020 Sep 21;9:e55480. doi: 10.7554/eLife.55480 (PMC7535926; doi:10.7554/eLife.55480)
Supplement: Figure 6—figure supplement 1—source data 1. [file elife-55480-fig6-figsupp1-data1.txt.zip › Figure_6_suppl_1source_data.txt]

	Untreated	Untreated	Untreated	LPP-treated	LPP-treated	LPP-treated
WT	0.00413	0.00435	0.00404	0.00489	0.00334	0.00533
WT shocked	0.00179	0.00229	0.00238	0.0046		0.00489
D307A	0.0002	0.0002	0.00003
