# Supplementary material for: Serine phosphorylation regulates the P-type potassium pump KdpFABC
Source: eLife. 2020 Sep 21;9:e55480. doi: 10.7554/eLife.55480 (PMC7535926; doi:10.7554/eLife.55480)
Supplement: Figure 6—figure supplement 2—source data 1. [file elife-55480-fig6-figsupp2-data1.txt.zip › Figure_7_suppl_1source_data.txt]

Figure 7 - suppl 1g
	untreated	LPP treated
Q116R/K357A/R363A	20.92	4.05
Figure 7 - suppl 1h
	Untreated	Untreated	Untreated	LPP-treated	LPP-treated	LPP-treated
Q116R/K357A/R363A	2.451	2.481	2.425	10.114	9.352	9.397
